# Supplementary material for: Design and Synthesis of C-1 Methoxycarbonyl Derivative of Narciclasine and Its Biological Activity
Source: Molecules. 2022 Jun 14;27(12):3809. doi: 10.3390/molecules27123809 (PMC9230822; doi:10.3390/molecules27123809)
Supplement: Supplementary file 1 [file molecules-27-03809-s001.zip]

Archive with 1 entries (1 files):
- molecules-1770659-supplementary.pdf
